# Supplementary material for: MicroRNA-132-3p, Downregulated in Myeloid Angiogenic Cells from Hereditary Hemorrhagic Telangiectasia Patients, Is Enriched in the TGFβ and PI3K/AKT Signalling Pathways
Source: Genes (Basel). 2022 Apr 9;13(4):665. doi: 10.3390/genes13040665 (PMC9027908; doi:10.3390/genes13040665)
Supplement: Supplementary file 1 [file genes-13-00665-s001.zip]

Archive with 1 entries (1 files):
- genes-1639850-supplementary.pdf
